# Supplementary material for: Levels of hepatitis B antibody titers are affected by age and doses gap time in children from a high endemic area of the western Amazon
Source: PLoS One. 2021 Jul 1;16(7):e0253752. doi: 10.1371/journal.pone.0253752 (PMC8248698; doi:10.1371/journal.pone.0253752)
Supplement: S1 File — (XLS) [file pone.0253752.s002.xls]

## Sheet: Sheet1
age in years	categories of age	sex	groups of BMI	living area	mother's education	father's education	groups of income	number of vaccine doses	gap time first to last dose in months	gap time last to preceding dose in months	gap time last dose to blood collection in months	degree of family with HBV	HBsAg positive mother	toothbrush shared	dental treatment	surgery	hospitalization	categories of anti-HBs	HBsAg	anti- Hbc	anti-HBs (UI/L)
4.30449	3	2	1	1	4	1	2	5	8.36667	2.1	44	0	0	2	2	2	2	2	1	1	12.04
3.90197	2	2	3	1	3	4	2	5	7.1	3.26667	40.3667	0	0	2	2	2	1	1	1	1	0.61
3.29409	2	1	2	2	1	1	1	4	14.5333	11.2667	25.5667	2	0	2	2	2	1	2	1	1	38.37
4.69058	3	1	2	2	1	1	1	5	9.1	1.03333	47.9667	0	0	2	2	2	2	2	1	1	68.34
4.8713	3	2	1	2	3	3	1	5	8.8	3.76667	50.4667	0	0	2	2	2	2	2	1	1	12.47
5.2437	4	2	1	2	2	3	1	5	8.53333	3.96667	55.2667	3	0	2	2	2	2	3	1	1	1000
5.03834	4	2	1	1	3	3	1	5	7.53333	2.56667	53.7667	0	0	1	2	2	2	1	1	1	2.76
5.01369	4	2	2	2	3	4	1	4	16.4667	2.6	44.5333	0	0	2	2	2	1	1	1	1	1.58
3.79792	2	2	2	1	1	3	1	5	10.0333	5.16667	36.1667	0	0	2	2	2	2	2	1	1	50.78
4.44962	3	2	2	2	4	4	2	5	7.73333	2.03333	46.2333	0	0	2	2	2	3	3	1	1	1000
4.41402	3	2	3	2	4	2	2	5	7.43333	0.7	46.2667	1	1	2	2	2	2	3	1	1	114.92
5.10131	4	1	3	2	4	3	2	5	6.03333	1.93333	56.0333	0	0	2	2	2	2	1	1	1	0.44
4.592	3	2	2	1	2	1	2	5	7.36667	2.43333	48.5	2	0	2	2	2	2	2	1	1	57.34
4.4414	3	2	1	1	3	4	2	5	7.4	2.16667	46.6333	0	0	2	2	2	2	3	1	1	291.94
3.85268	2	2	1	2	3	1	1	5	7.53333	2.33333	39.3667	0	0	2	2	2	2	1	1	1	5.67
3.13253	2	2	3	2	4	4	1	5	6.93333	2.73333	31.1667	3	0	2	2	1	1	2	1	1	23.28
4.53724	3	1	3	2	2	2	2	5	6.76667	2.1	48.4333	0	0	2	2	2	2	3	1	1	159.47
5.38061	4	1	1	1	4	4	1	5	8.26667	3.73333	57.2	1	0	2	2	2	1	1	1	1	2.41
4.78916	3	1	3	2	4	4	2	5	6.53333	1.06667	51.7333	0	0	2	2	2	2	1	1	1	6.44
5.17798	4	1	1	2	4	4	2	5	6.43333	2.3	56.6	0	0	2	2	2	2	1	1	1	1.7
3.62815	2	2	1	2	4	4	1	5	7.06667	2.16667	37.0667	0	0	2	2	2	2	1	1	1	3.52
4.23877	3	1	1	1	4	4	2	5	17.6667	2.06667	33.8333	0	0	2	2	2	1	3	1	1	181.78
4.67689	3	1	3	1	4	2	2	4	6.6	4.5	50.3333	0	0	2	2	1	2	1	1	1	2.84
4.67415	3	1	1	2	4	3	1	5	6.2	1.73333	50.6333	0	0	2	2	2	2	2	1	1	45.98
4.04162	3	2	3	1	4	3	2	5	6.86667	2.06667	42.3	3	0	2	1	2	2	3	1	1	1000
3.27492	2	2	1	2	4	4	2	5	6.06667	1.9	33.7667	0	0	2	2	2	2	2	1	1	32.22
3.17634	2	1	1	2	3	3	1	5	8.1	3.13333	30.5333	0	0	2	2	2	2	3	1	1	810.81
5.21084	4	1	1	2	4	5	2	5	8.36667	1.8	55.0667	0	0	2	1	1	2	3	1	1	101.05
5.09858	4	1	1	1	4	4	1	5	6.9	2.1	55.1333	3	0	2	2	2	2	3	1	1	1000
4.40033	3	2	3	2	4	4	1	5	6.66667	2.6	46.8667	0	0	2	1	2	2	3	1	1	124.3
5.04929	4	2	3	1	4	4	2	5	7.93333	3.26667	53.5	0	0	2	2	2	2	3	1	1	130.28
3.36528	2	1	3	1	3	3	1	5	15.5	4.93333	25.4	0	0	2	2	2	2	3	1	1	263.12
2.85323	1	2	3	1	4	4	2	5	8.73333	4.63333	25.9667	0	0	2	2	2	2	3	1	1	513.96
5.56134	4	2	1	2	2	2	1	5	8.4	2.53333	59.3	0	0	2	1	2	1	2	1	1	27.6
3.31051	2	2	1	1	4	4	1	5	7.4	2.73333	32.9	1	1	2	1	2	2	3	1	1	118.14
5.31216	4	1	1	1	3	4	1	5	33.2	2.1	31.4333	0	0	2	2	2	2	2	1	1	58.47
4.72892	3	1	3	1	4	2	2	5	10	3.3	47.5667	0	0	2	2	2	2	3	1	1	170.01
5.40526	4	1	3	1	4	4	1	5	7.2	2.06667	58.5667	0	0	2	2	2	2	2	1	1	17.59
4.09912	3	2	1	1	2	4	1	5	8.53333	3.73333	41.3333	0	0	2	2	2	1	3	1	1	148.13
4.48521	3	1	3	1	4	4	2	4	7.5	3.1	47.0667	4	0	2	2	1	1	1	1	1	1.19
4.28806	3	2	3	1	3	4	2	5	7.4	2.16667	44.7667	0	0	2	2	2	1	3	1	1	190.42
5.52026	4	2	2	1	3	4	2	5	15.6	10.0667	51.5667	0	0	2	2	2	2	2	1	1	54.59
5.07119	4	1	1	1	3	4	1	4	10.6667	8	51.0333	0	0	2	2	2	2	2	1	1	26.47
5.23001	4	1	3	1	4	3	2	5	9.93333	2.73333	53.7	0	0	2	2	2	2	2	1	1	53.35
3.7322	2	2	2	2	4	5	1	5	7.63333	3.1	37.7667	0	0	2	1	2	2	2	1	1	12.97
4.98357	3	2	2	1	3	4	1	5	7.03333	2.9	53.6	0	0	2	2	2	1	3	1	1	469.88
3.91019	2	1	1	2	2	1	1	4	12.3333	6.76667	35.2333	2	0	2	2	2	1	2	1	1	60.93
3.70756	2	1	3	2	3	4	2	5	6.16667	2.03333	38.9333	0	0	2	2	2	2	3	1	1	217.6
4.35378	3	2	2	2	3	2	2	5	7	2.06667	45.9667	0	0	2	2	1	1	2	1	1	11.9
4.93154	3	1	2	2	1	4	2	5	6.9	1.13333	52.9667	0	0	2	2	2	2	2	1	1	12.2
4.26342	3	1	3	2	3	5	1	2			51.9	1	0	2	2	2	3	2	1	1	41.24
3.34611	2	2	1	2	4	5	1	5	6.43333	2.06667	34.3	0	0	2	1	2	2	3	1	1	1000
3.95674	2	1	3	2	4	4	2	5	6.9	2.06667	41.2333	0	0	2	2	2	2	1	1	1	4.37
3.42278	2	2	1	2	4	5	1	5	11.3333	6	30.3	0	0	2	2	2	2	3	1	1	213.2
4.93976	3	2	3	1	3	3	2	5	8.9	4.13333	51.2	0	0	2	2	2	1	2	1	1	30.64
5.62979	4	2	1	2	3	3	1	5	12.4667	4.73333	56.0333	1	0	2	2	2	2	1	1	1	5.99
5.48193	4	2	1	2	4	4	1	4	8.73333	4.06667	57.9333	0	0	2	2	2	2	3	1	1	1000
4.55641	3	1	3	2	2	1	1	5	15.2667	2.73333	40.1333	0	0	2	2	2	2	3	1	1	227.14
4.58379	3	2	2	1	2	5	2	5	9.33333	1.73333	46.4333	0	0	2	2	2	1	1	1	1	0.63
4.02793	3	2	2	1	4	4	1	5	6.56667	2.43333	42.4333	0	0	2	1	2	1	3	1	1	269.18
5.75027	4	2	1	1	4	2	1	5	6.46667	2.1	63.5	3	0	2	2	2	2	2	1	1	65.99
3.11336	2	2	1	1	4	3	1	5	6.26667	2.23333	31.5667	0	0	2	2	2	2	1	1	1	1.53
3.31873	2	2	1	2	4	3	1	5	13	8.6	27.3667	0	0	2	2	2	2	2	1	1	10.87
5.24918	4	2	1	2	2	2	1	4	27.8	18.1	36.0333	3	0	2	2	2	2	2	1	1	52.05
5.28751	4	2	3	1	4	4	2	5	13.1667	2.03333	51.1667	1	0	2	2	2	1	1	1	1	1.34
3.13253	2	1	3	2	4	4	1	5	6.86667	2.6	31.2333	0	0	2	2	2	2	3	1	1	248.05
5.21632	4	2	1	1	2	2	1	5	9.8	1.26667	53.6667	0	0	2	2	2	2	1	1	1	0
2.96276	1	2	3	2	4	3	1	5	6.16667	1.63333	29.9	0	0	2	2	2	1	2	1	1	10.82
4.6057	3	1	1	2	4	4	2	5	13.6667	7.73333	42.4	2	0	2	2	2	1	2	1	1	37.35
5.62432	4	1	1	2	3	4	1	5	7.96667	3.3	60.4667	2	0	1	2	2	2	1	1	1	3.17
5.46276	4	1	2	2	3	2	1	5	6.46667	2.3	60	0	0	2	2	2	2	2	1	1	27.49
3.01752	2	2	2	2	4	4	2	5	6.13333	1.73333	30.5667	0	0	2	2	2	1	2	1	1	63.56
5.59693	4	1	1	2	4	5	1	5	6.23333	1.3	61.8667	0	0	2	2	2	2	2	1	1	28.37
4.04162	3	1	2	1	4	4	2	5	6.63333	1.9	42.5333	.	0	2	1	2	1	2	1	1	12.81
5.1287	4	1	2	2	3	1	1	5	8.2	3.03333	54.2	0	0	2	2	2	2	3	1	1	1000
4.2333	3	1	3	2	2	2	1	5	6.8	1.93333	44.7333	3	0	2	2	2	2	1	1	1	0
5.04929	4	1	1	1	4	3	1	5	7.96667	2.03333	53.4667	0	0	2	2	2	1	1	1	1	4.05
5.08489	4	1	2	2	4	4	1	5	12.2	4.3	49.6667	0	0	2	2	2	1	2	1	1	11.21
5.58872	4	1	1	1	4	4	2	5	8.06667	1.96667	59.9333	4	0	2	2	2	1	2	1	1	23.65
4.90964	3	2	2	2	2	2	1	5	9.26667	5.13333	50.4667	0	0	2	3	2	2	1	1	1	9.1
5.53669	4	1	2	2	3	2	1	5	7.16667	2.5	60.2	0	0	2	2	2	2	3	1	1	148.95
3.39266	2	2	3	1	3	3	1	3	2.26667		38.9667	0	0	2	2	2	2	2	1	1	27.55
3.7103	2	1	1	2	4	4	1	5	6.73333	2.03333	38.4	4	0	2	2	2	1	2	1	1	37.59
4.37295	3	1	3	1	2	3	2	5	10.2	3.23333	43.0333	0	0	2	2	2	2	2	1	1	13.04
5.01095	4	1	3	1	4	4	2	5	6.8	2.33333	54.1667	3	0	2	2	2	2	3	1	1	244.37
3.91292	2	2	2	2	3	3	1	4	11.2667	9.13333	36.3	0	0	2	1	2	2	2	1	1	27.39
4.75356	3	1	1	2	3	4	1	5	6.3	2.3	51.5333	0	0	2	2	2	1	2	1	1	48.13
3.98686	2	2	1	2	2	1	1	5	9.86667	2.36667	38.6333	0	0	2	2	2	2	3	1	1	109.8
4.71522	3	2	3	2	4	4	1	4	4.2	2.1	53.1667	0	0	2	2	2	2	1	1	1	2.47
5.03286	4	1	2	2	4	4	5	5	9.76667	2.46667	51.4667	3	0	2	2	2	2	3	1	1	115.47
4.42223	3	1	2	2	2	4	1	5	6.96667	1.8	46.8333	0	0	2	2	2	2	2	1	1	12.28
4.11555	3	1	2	2	2	1	1	5	13.5667	5.7	36.5333	2	0	2	2	2	1	2	1	1	14.13
5.16977	4	2	1	2	3	1	1	5	6.53333	2.03333	56.3667	0	0	2	2	2	1	1	1	1	0.35
4.99179	3	1	2	2	3	1	1	5	10.5333	4.1	50.2	0	0	2	2	2	1	2	1	1	46.32
4.88773	3	2	1	2	3	3	1	5	10.2333	5.4	49.2667	0	0	2	2	2	2	3	1	1	561.92
4.23877	3	2	3	2	3	5	2	5	8.26667	2.6	43.3	0	0	2	3	2	2	1	1	1	4.62
4.71249	3	2	1	2	4	4	1	5	6.23333	2.23333	51.1	0	0	2	2	2	2	1	1	1	5.25
4.65772	3	2	1	2	4	4	2	5	9.86667	0.666667	46.8	0	0	2	2	2	1	3	1	1	212.17
4.66046	3	1	2	1	2	2	1	5	19.6333	15.7	37.1	4	0	1	2	2	1	3	1	1	133.9
5.77218	4	1	3	2	3	1	1	4	9.86667	6.83333	60.3667	2	0	2	2	2	1	1	1	1	4.21
5.44085	4	1	2	2	4	4	1	5	8.46667	4.3	57.7333	0	0	2	1	2	1	1	1	1	3.16
5.11227	4	2	1	2	1	3	1	5	12.9333	6.66667	49.2667	1	1	2	2	2	2	3	1	1	914.13
5.14786	4	2	1	2	4	4	1	5	6.76667	1.2	55.9	0	0	2	1	2	2	2	1	1	56.85
3.25575	2	1	1	2	3	5	1	5	6.53333	2.03333	33.0667	0	0	2	2	2	1	3	1	1	152.63
5.02191	4	2	3	2	4	2	2	5	16.4333	9.2	44.7	0	0	2	2	2	1	3	1	1	305.71
4.57831	3	1	1	1	2	5	2	5	8.16667	2.53333	47.4667	0	0	2	2	2	1	2	1	1	20.2
5.66539	4	1	3	2	4	4	1	5	14.6333	10.5333	54.3	0	0	2	2	2	2	3	1	1	101.96
4.04162	3	2	2	2	3	1	1	4	11.9	7.3	37.2667	0	0	2	2	2	2	3	1	1	369.88
3.04491	2	2	1	2	3	3	1	5	11.3667	7	25.6667	3	0	2	2	2	2	2	1	1	40.92
2.61227	1	2	2	1	4	4	1	5	6.53333	2.23333	25.2333	3	0	2	2	2	2	3	1	1	250.46
3.64184	2	1	3	1	4	4	2	5	6.53333	0.966667	37.7667	0	0	2	2	2	1	2	1	1	22.73
5.49288	4	1	1	1	4	2	2	5	6.36667	2.26667	60.4667	0	0	2	2	2	2	3	1	1	186.88
5.04381	4	1	1	2	3	5	1	4	10.3333	4.46667	51.0333	0	0	2	2	2	2	2	1	1	61.2
5.15608	4	1	3	1	4	4	2	5	12.3667	7.56667	50.3667	0	0	2	1	2	2	3	1	1	645.43
4.07174	3	2	1	1	4	4	1	5	7.3	2.13333	42.2333	0	0	2	2	2	2	1	1	1	0
3.3023	2	1	1	1	2	4	1	5	6.93333	1.9	33.2	0	0	2	2	2	1	1	1	1	7.17
4.28806	3	2	1	1	4	4	1	5	6.83333	2.5	45.3333	0	0	2	2	2	2	1	1	1	1.51
4.66046	3	1	3	1	3	4	2	5	20.1667	12.7667	36.5667	0	0	2	2	2	2	1	1	1	1.07
4.592	3	2	1	1	4	3	2	5	8.9	1.36667	46.9667	3	0	1	2	2	2	2	1	1	68.63
2.89978	1	1	1	1	3	3	1	5	7.03333	1.93333	28.2333	0	0	2	2	2	2	3	1	1	123.89
4.70153	3	1	3	1	4	3	1	4	38.1333	25.8	19.0667	0	0	2	1	2	2	2	1	1	16.41
3.01752	2	1	1	1	2	2	1	5	7.53333	4.83333	29.1667	0	0	2	2	2	1	2	1	1	87.02
5.73932	4	2	2	1	4	3	2	5	7.13333	3.03333	62.7333	0	0	2	2	2	1	1	1	1	0
5.51205	4	2	1	1	4	4	1	5	6.1	1.06667	60.9667	0	0	2	1	2	1	2	1	1	11.02
4.43866	3	1	2	1	4	5	1	5	6.03333	1.86667	47.8667	0	0	2	1	2	2	1	1	1	1.31
4.26889	3	1	1	1	4	4	2	5	6.3	1.96667	45.6333	0	0	2	2	2	2	3	1	1	100.21
4.62486	3	2	1	1	4	4	2	5	6.36667	1.76667	49.9	0	0	2	1	2	1	3	1	1	870.18
5.84885	4	1	1	1	4	4	2	5	6.2	1.16667	64.9667	0	0	2	2	2	1	1	1	1	7.79
5.1506	4	1	1	1	4	4	2	5	6.33333	2.06667	56.3333	0	0	2	2	2	2	2	1	1	23.3
4.27711	3	2	1	1	4	4	2	5	9.93333	2.53333	42.1	0	0	2	2	2	2	3	1	1	127.69
3.94578	2	1	2	1	4	4	2	5	6.26667	2.06667	41.7333	0	0	2	1	2	2	3	1	1	168.58
5.44085	4	1	1	1	4	4	1	5	6.73333	2.5	59.5	0	0	2	2	1	1	3	1	1	519.79
3.79518	2	2	3	1	4	4	1	5	6.43333	2	39.7333	0	0	2	2	2	1	2	1	1	73.98
4.09912	3	1	3	1	4	4	1	5	6.13333	2.1	43.7333	0	0	2	2	2	1	1	1	1	1.23
5.21632	4	2	2	1	4	3	2	5	7.83333	2.36667	55.6333	0	0	2	1	2	1	1	1	1	2.98
4.00055	3	1	2	1	4	4	2	5	7.2	2.86667	41.4667	0	0	2	1	2	1	1	1	1	0.63
4.99726	3	2	2	1	4	3	2	5	9	1.03333	51.8	0	0	2	2	2	1	3	1	1	730.59
5.4655	4	1	2	1	4	4	2	5	10.7333	4	55.7667	0	0	2	2	2	1	2	1	1	66.85
4.92881	3	1	1	2	4	3	1	5	6.56667	1.96667	53.4	0	0	2	2	2	2	2	1	1	28.69
2.76835	1	2	3	1	4	4	1	5	11.2667	6.83333	22.4	2	0	2	2	2	2	3	1	1	157.28
3.94578	2	1	1	1	4	4	2	5	7.36667	1.96667	40.6333	0	0	2	1	2	1	2	1	1	15.17
3.24206	2	2	3	2	3	4	1	5	8.16667	2.03333	31.2667	0	0	2	2	2	2	3	1	1	116.23
5.5586	4	1	3	1	3	4	1	5	7.76667	1.73333	59.8667	1	1	2	1	1	1	1	1	1	7.68
5.26287	4	1	1	1	4	4	2	5	6.6	2.1	57.4333	0	0	2	2	2	1	1	1	1	2.72
3.11336	2	1	3	1	3	5	1	5	6.26667	0.6	31.6	0	0	2	2	2	2	2	1	1	32.24
3.69387	2	1	1	1	4	5	2	4	4.5	2.46667	40.4333	0	0	2	2	2	2	3	1	1	137.12
4.55915	3	1	3	1	4	3	2	5	6.36667	1.73333	49.0667	3	0	2	2	2	2	2	1	1	12.48
4.37568	3	2	1	2	3	1	1	5	6.33333	1.96667	46.9	0	0	2	2	2	2	2	1	1	15.09
5.88719	4	2	3	1	4	3	2	5	7.03333	2.33333	64.6	0	0	2	1	2	1	1	1	1	0.11
3.71851	2	2	2	1	3	2	2	5	6.26667	2.13333	38.9667	0	0	2	2	2	2	2	1	1	35.82
4.03067	3	2	3	1	4	5	1	5	6.5	2.43333	42.5667	0	0	2	1	2	2	1	1	1	4.99
5.30942	4	1	1	1	4	4	2	5	7.33333	2.66667	57.2667	0	0	2	2	2	1	2	1	1	26.87
3.08872	2	1	2	1	4	4	2	5	6.76667	2.13333	30.8	0	0	2	2	2	2	3	1	1	238.18
4.09091	3	2	1	1	4	3	2	5	8.36667	3.96667	41.4	0	0	2	1	2	2	1	1	1	4.06
3.8253	2	2	2	1	4	4	1	4	4.23333	2.03333	42.3	0	0	2	2	2	2	2	1	1	33.36
5.74754	4	1	2	1	4	4	5	5	10.1333	5.56667	59.8	0	0	2	1	2	2	2	1	1	73.69
4.43593	3	1	3	2	2	2	1	5	8.93333	2.73333	45.0333	0	0	2	2	2	2	3	1	1	204.69
3.36254	2	2	2	1	4	4	1	5	7.93333	3.13333	32.9667	0	0	2	2	2	2	3	1	1	220.2
4.60843	3	1	2	2	4	4	2	5	8.83333	3.63333	47.2	0	0	2	1	2	2	2	1	1	62.26
4.15389	3	1	1	1	4	4	2	5	7.36667	3.1	43.1667	0	0	2	1	2	2	2	1	1	63.53
4.6988	3	1	3	2	4	4	1	5	7.96667	1.86667	49.2333	0	0	2	2	2	1	3	1	1	110.1
4.78916	3	2	2	1	4	5	1	5	6.66667	2.13333	51.5667	0	0	2	2	2	2	1	1	1	1.61
5.72837	4	1	1	1	4	4	1	5	6.2	2.13333	63.5	0	0	2	2	2	2	1	1	1	5.85
3.59529	2	1	2	1	4	4	2	5	6.56667	2.36667	37.1667	0	0	2	2	2	2	3	1	1	375.26
3.46386	2	1	1	1	4	3	2	5	6.46667	2.1	35.6667	0	0	2	2	2	2	3	1	1	274.71
3.546	2	2	2	1	4	4	1	5	6.16667	1.9	36.9667	0	0	2	1	2	2	2	1	1	41.41
3.10515	2	1	3	1	4	4	2	5	6.26667	2.1	31.5	0	0	1	2	2	2	2	1	1	48.48
4.39211	3	1	1	1	4	5	1	5	7.33333	2.8	46.1	0	0	2	2	2	1	3	1	1	321.94
4.99179	3	2	2	2	2	5	1	5	7	2.26667	53.7667	0	0	2	2	2	2	2	1	1	26.27
3.35706	2	1	1	1	4	2	2	5	6.56667	2.1	34.2667	2	0	2	1	2	1	2	1	1	50.22
3.4885	2	1	3	1	4	4	2	5	6.53333	1.9	35.8667	0	0	2	1	2	2	3	1	1	296.21
5.06846	4	2	3	1	4	4	3	5	7	2.96667	54.6667	0	0	2	1	2	2	2	1	1	48.59
3.431	2	2	1	1	4	4	2	5	6.23333	1.9	35.5	0	0	2	2	2	2	2	1	1	19.35
4.53998	3	1	3	1	4	4	3	5	6.7	2.13333	48.5333	0	0	2	2	2	1	2	1	1	14.61
4.76725	3	1	1	1	4	2	1	4	27.9667	4.8	30	0	0	2	2	2	1	3	1	1	166.51
2.71632	1	2	2	2	4	1	1	5	7.26667	2.16667	25.7667	0	0	2	2	2	2	1	1	1	3.84
5.26287	4	1	2	1	3	4	2	5	6.66667	1.9	57.3667	0	0	2	1	2	2	3	1	1	157.43
4.99452	3	1	1	1	4	4	2	5	6.43333	2.4	54.3333	0	0	2	1	2	2	1	1	1	4.25
4.49617	3	2	1	1	4	2	1	5	6.66667	2.1	48.0667	2	0	2	2	2	1	1	1	1	3.27
4.09639	3	1	2	1	3	5	1	4	5.03333	3.76667	44.8333	3	0	1	2	2	1	3	1	1	357.4
5.13143	4	2	3	1	4	4	1	5	6.7	2.6	55.7333	0	0	2	2	2	2	2	1	1	19.02
4.32366	3	2	3	1	3	5	2	5	7.26667	2.36667	45.3333	3	0	2	2	2	1	2	1	1	25.56
4.39211	3	1	2	1	3	3	1	5	9.1	2.33333	44.3	0	0	2	2	2	1	3	1	1	330.92
4.98905	3	2	3	1	4	4	2	5	7.5	2.8	53.2	0	0	2	1	2	2	1	1	1	0.53
3.72673	2	1	1	2	4	4	2	5	7.13333	3.1	38.2	0	0	2	2	2	2	1	1	1	0
4.80011	3	1	3	1	4	4	2	5	23.5667	2.46667	34.8667	0	0	2	2	2	1	2	1	1	21.84
3.53231	2	1	3	1	4	4	3	5	8.13333	3.7	34.8333	1	0	2	2	2	2	2	1	1	62.39
4.3483	3	1	3	2	3	4	2	5	7.8	3.03333	45.1	0	0	2	2	2	2	1	1	1	6.96
4.73165	3	1	2	1	4	4	2	5	7	1	50.5667	3	0	2	2	2	2	3	1	1	224.58
3.21468	2	2	2	1	4	3	3	5	9.36667	5.16667	29.7333	0	0	2	2	2	2	2	1	1	18.43
5.35049	4	2	1	2	4	2	1	5	9.13333	3.46667	55.9667	0	0	2	2	2	1	1	1	1	0.74
5	4	1	3	1	4	4	2	5	6.56667	2.33333	54.2667	0	0	2	2	2	2	1	1	1	1.32
3.73768	2	1	1	1	3	2	2	5	6.76667	2.6	38.7	0	0	2	2	2	2	2	1	1	32.31
3.83352	2	2	2	1	4	4	2	5	7.86667	3.1	38.7333	0	0	2	1	2	1	2	1	1	16.1
5.41347	4	2	1	1	4	4	1	5	6.33333	2.06667	59.5333	0	0	2	2	2	2	1	1	1	0.39
3.36528	2	1	3	1	3	4	1	5	6.4	2.06667	34.5333	0	0	1	2	2	1	3	1	1	116.35
4.01424	3	2	2	1	3	3	1	4	7.1	2.56667	41.7667	1	1	2	1	2	2	1	1	1	9.66
2.89157	1	2	2	1	4	4	2	5	6.26667	2.1	28.8667	0	0	2	2	2	2	2	1	1	13.46
4.0471	3	2	1	2	3	3	2	4	5.7	2.63333	43.3333	0	0	2	2	2	2	1	1	1	8.84
2.96276	1	2	1	1	4	3	2	5	6.23333	2.3	29.6	0	0	2	2	2	2	2	1	1	17.45
2.98467	1	1	3	1	4	4	1	5	6.63333	2.03333	29.6667	0	0	2	2	2	1	1	1	1	0
4.47974	3	1	3	1	4	4	2	5	7.5	2.9	47	2	0	2	2	1	2	2	1	1	27.28
4.43045	3	1	2	1	3	5	5	4	8.5	3	45.4	0	0	2	2	2	2	2	1	1	17.76
4.69606	3	2	1	1	4	3	3	5	8.03333	3.5	49.1	0	0	2	1	2	2	2	1	1	28.68
3.34885	2	1	2	1	4	4	2	5	9.33333	4.03333	31.4	0	0	2	1	2	2	3	1	1	131.18
4.64677	3	2	1	1	2	3	5	5	7	1	49.5333	2	0	2	2	2	1	1	1	1	9.17
5.63253	4	1	2	1	4	5	1	4	18	10.9333	50.4667	0	0	2	2	2	2	2	1	1	20.6
2.63691	1	2	1	1	4	4	3	5	8	3.1	24.0667	0	0	2	2	2	2	2	1	1	26.28
5.52848	4	1	1	2	2	3	1	5	6.5	0.733333	60.7667	0	0	2	2	2	2	1	1	1	2.34
3.77054	2	2	3	1	4	4	1	5	7.6	2.8	38.2667	3	0	2	2	2	2	1	1	1	6.6
4.63855	3	1	2	1	2	2	1	5	6.96667	2.73333	49.4667	0	0	2	2	2	2	3	1	1	674.96
4.7207	3	1	2	2	4	4	1	4	20.5333	14.8	36.9	0	0	2	2	2	2	1	1	1	3.07
4.76725	3	1	1	2	3	4	1	5	9.56667	2.6	48.4667	0	0	2	2	2	2	1	1	1	5.45
4.79463	3	2	1	2	4	4	1	5	6.03333	2.06667	52.3	0	0	2	2	2	2	3	1	1	137.61
4.82202	3	2	3	1	4	4	2	5	7.03333	1.16667	51.6333	0	0	2	2	2	2	1	1	1	3.88
5.66813	4	1	1	1	3	5	2	5	9.46667	3.6	59.5333	0	0	2	2	2	2	2	1	1	26.37
3.03943	2	2	3	1	4	4	1	5	9.13333	3.46667	27.8667	0	0	2	2	2	1	3	1	1	180.73
3.6172	2	2	3	1	3	3	2	5	10.5333	4.2	33.4667	0	0	2	2	2	1	2	1	1	45.87
3.73494	2	2	1	1	4	4	1	5	6.6	2.33333	38.8	2	0	2	1	2	2	2	1	1	22.25
5.12048	4	2	3	1	4	3	1	5	6.26667	1.46667	56.0333	1	0	2	2	2	2	3	1	1	247.03
3.0805	2	1	3	1	4	4	1	5	6.46667	2.13333	30.9667	1	1	2	2	2	2	3	1	1	327.85
3.89923	2	2	3	1	2	1	1	5	6.1	2.06667	41.3333	0	0	2	2	2	2	2	1	1	66.61
4.95893	3	1	1	1	4	4	2	5	9.46667	3.13333	50.9	0	0	2	2	2	1	2	1	1	77.95
4.03067	3	2	2	1	3	2	2	5	11.1333	1.16667	37.9333	0	0	2	1	2	2	3	1	1	106.12
5.74754	4	1	3	1	4	4	2	5	7.73333	2.16667	62.2	2	0	2	1	2	2	1	1	1	8.25
5.34502	4	1	3	1	3	4	1	5	7.3	2.1	57.7333	0	0	2	2	2	2	2	1	1	10.28
2.95728	1	1	3	1	4	4	5	5	6.1	1.9	29.8667	0	0	2	2	2	2	3	1	1	673.37
5.23823	4	2	3	2	4	4	1	5	8.5	2.13333	55.2333	0	0	2	2	2	2	1	1	1	1.57
5.10679	4	1	1	1	4	3	1	5	21.3667	8.7	40.7667	0	0	2	2	2	1	3	1	1	154.71
4.49069	3	2	1	2	4	4	4	5	7.1	2.9	47.5333	3	0	2	2	2	2	1	1	1	3.2
2.88061	1	2	1	1	4	1	1	5	7.06667	2.3	27.9667	0	0	2	2	2	2	2	1	1	58.41
5.92552	4	1	3	1	3	4	2	5	19.2	13.6333	52.9333	0	0	2	1	2	1	1	1	1	1.53
3.77601	2	2	1	1	4	2	1	5	10.9667	5.33333	34.9667	3	0	2	1	2	2	3	1	1	162.68
3.7322	2	1	1	1	4	4	2	5	8.03333	3.53333	37.3667	0	0	2	1	2	2	3	1	1	285.66
3.49945	2	2	1	1	4	4	1	5	21.7333	16.7	20.8667	0	0	1	2	2	2	1	1	1	9.03
5.56955	4	2	1	2	4	4	1	4	12.9667	6.4	54.8	0	0	2	2	2	2	1	1	1	0.76
4.23877	3	1	1	1	4	4	2	5	6.5	2.1	45.0667	0	0	2	2	2	2	3	1	1	222.57
3.79518	2	2	1	2	4	4	5	5	8.16667	2.86667	38	0	0	2	2	2	2	2	1	1	51.97
5.78313	4	2	1	1	4	2	2	5	6.43333	2.06667	63.9333	4	0	2	2	2	2	1	1	1	0.34
4.97262	3	2	1	1	3	3	1	5	14.3333	3.43333	46.1333	3	0	2	2	2	2	2	1	1	12.67
3.96221	2	2	1	1	4	2	1	5	7.03333	2.26667	41.2	0	0	2	2	2	2	2	1	1	30.18
5.38609	4	2	1	2	1	5	1	5	10.3333	5.33333	55.2	2	0	2	2	2	1	1	1	1	0.33
4.39211	3	2	1	1	4	3	1	5	9.33333	3.6	44.1333	0	0	2	2	2	1	1	1	1	0.96
4.91511	3	2	3	1	4	4	2	5	8	3.23333	51.8	0	0	2	2	1	1	1	1	1	0
3.87185	2	2	3	1	4	4	2	5	12.9	4.9	34.2	0	0	2	2	2	2	2	1	1	39.46
3.4885	2	2	1	2	3	2	1	5	7.1	2.36667	35.3667	0	0	2	2	2	2	1	1	1	0
2.89157	1	2	2	1	3	5	1	5	6	1.96667	29.1667	3	0	2	2	2	2	1	1	1	5.64
3.62541	2	1	2	1	3	3	1	5	7.23333	1.96667	36.8667	1	0	2	2	2	2	2	1	1	22.15
4.90416	3	2	1	1	4	4	2	5	6.53333	2.13333	53.1667	0	0	2	2	2	2	2	1	1	14.17
4.97536	3	2	3	1	2	5	1	3	2.56667		58	0	0	1	2	2	2	1	1	1	2.42
3.47481	2	2	1	2	4	4	2	5	6.1	2.06667	36.1667	0	0	2	2	2	2	2	1	1	69.16
4.50712	3	2	1	1	4	4	2	5	9.53333	3.73333	45.2667	0	0	2	2	2	1	2	1	1	84.82
4.06627	3	1	1	1	5	5	1	5	6.93333	2.3	42.5333	0	0	2	2	2	1	3	1	1	151.09
2.8012	1	2	2	2	4	4	2	5	7.13333	2.33333	26.9333	0	0	2	2	2	2	2	1	1	68.7
4.37568	3	2	2	1	4	4	2	5	6.66667	2.1	46.5667	0	0	2	2	2	2	3	1	1	179.71
5.36692	4	2	1	1	4	4	4	5	7.2	2.6	58.1	1	1	2	1	2	2	2	1	1	20.23
4.50164	3	2	2	1	3	5	2	5	9.7	1.63333	45.0667	0	0	2	2	2	2	3	1	1	1000
3.24206	2	2	2	1	4	4	2	5	7	2.73333	32.4	0	0	2	1	2	3	3	1	1	249.5
4.89321	3	2	1	2	4	4	1	5	22.1333	14.5333	37.4	0	0	2	1	2	2	1	1	1	6.06
2.96002	1	2	1	1	4	4	2	5	6.83333	2.96667	29.1667	0	0	2	2	2	2	3	1	1	139.24
4.41402	3	2	1	1	4	4	3	4	9.33333	5.33333	44.3667	0	0	2	2	2	2	3	1	1	208.6
3.7678	2	2	3	1	4	4	2	5	6.13333	2.06667	39.7	2	0	2	1	2	2	3	1	1	158.84
4.88499	3	1	2	1	4	4	2	5	7.06667	2.06667	52.3667	0	0	2	2	2	2	2	1	1	12.36
5.62979	4	1	1	2	3	4	1	5	10.5333	3.36667	57.9667	0	0	2	2	2	1	2	1	1	11.82
4.01424	3	1	3	1	3	4	2	5	6.6	2.03333	42.2333	0	0	2	2	2	1	1	1	1	8.5
3.91292	2	1	1	2	4	4	2	5	8.13333	3.5	39.5	0	0	2	2	2	1	3	1	1	120.61
3.79518	2	1	1	1	4	4	4	5	6.46667	2.36667	39.7333	1	0	2	2	2	2	1	1	1	2.01
4.38116	3	2	1	1	4	4	3	5	11.2667	6.3	42.0333	2	0	2	2	2	2	2	1	1	66.2
4.57831	3	1	3	1	4	3	2	5	10.0333	4.26667	45.7	0	0	2	2	2	2	3	1	1	805.11
4.55641	3	2	1	1	4	4	1	5	44.1	39.4667	11.3333	0	0	2	1	2	2	1	1	1	0.55
5.75027	4	1	2	1	4	4	1	5	6.26667	1.9	63.7	0	0	2	2	2	1	2	1	1	17.01
3.49124	2	1	3	1	4	4	3	5	12.8	1.66667	29.6333	0	0	2	1	2	2	3	1	1	148.23
3.92935	2	1	1	1	4	4	3	5	6.53333	2.23333	41.2667	0	0	2	2	2	2	3	1	1	1000
4.79463	3	2	2	1	4	4	2	5	7.56667	2.36667	50.7667	0	0	2	2	2	2	1	1	1	1.23
2.65334	1	2	1	1	4	4	3	5	8.23333	3.5	24.0333	2	0	2	2	2	2	3	1	1	386.7
3.83352	2	2	1	1	3	3	2	5	7.66667	2.36667	38.9667	0	0	2	2	2	2	2	1	1	58.2
3.46112	2	2	1	1	4	4	2	5	7.8	2.56667	34.3	0	0	2	1	2	2	2	1	1	54.27
2.8012	1	1	1	2	4	4	2	4	6.26667	2.33333	27.8	0	0	2	2	2	1	1	1	1	0
5.56407	4	2	1	1	4	4	3	5	6.56667	2	60.9	0	0	2	2	2	1	1	1	1	0
3.91292	2	1	3	1	4	2	2	2			47.6	0	0	2	2	2	2	1	1	1	0
5.09858	4	2	1	1	4	5	1	5	12.5333	8.33333	49.5	1	1	2	1	2	2	2	1	1	15.45
4.93428	3	2	3	2	2	2	1	5	10.1667	3.96667	49.8667	0	0	2	2	2	2	2	1	1	19.34
3.6747	2	2	1	1	4	4	2	5	8.83333	3.03333	35.9	0	0	2	2	2	1	1	1	1	6.14
5.52574	4	1	1	1	4	4	1	5	7.16667	2.13333	60.0667	0	0	2	1	2	1	1	1	1	1.22
3.68018	2	1	3	1	4	4	1	5	10.1	1.1	34.7	0	0	2	2	2	2	3	1	1	483.27
3.61172	2	1	2	1	4	4	1	5	6.63333	2.4	37.3333	3	0	1	2	2	2	3	1	1	395.14
3.06407	2	1	1	2	4	4	2	4	4.43333	2.33333	32.8333	0	0	2	2	2	1	3	1	1	160.06
3.62815	2	1	1	1	4	4	2	5	6.23333	2.1	37.9	0	0	2	2	2	2	2	1	1	99.54
3.21742	2	2	1	2	3	3	5	5	15.0333	8.3	24.1	0	0	2	2	2	1	3	1	1	137.62
3.87733	2	1	3	1	3	2	1	5	8.7	2.23333	38.4667	0	0	2	2	2	2	3	1	1	511.07
4.03888	3	1	3	1	4	2	1	5	10.6333	4.36667	38.5	2	0	2	2	2	2	1	1	1	5.12
5.8954	4	1	1	1	4	3	1	5	52.8	20	18.9333	0	0	2	1	2	1	1	1	1	0.33
4.84118	3	2	1	1	1	1	1	5	32.9667	28.0667	25.9333	0	0	2	2	2	1	2	1	1	92.1
4.40854	3	2	1	1	4	3	2	4	20.9333	9.13333	32.6667	0	0	2	2	2	1	1	1	1	5.03
3.17908	2	2	1	1	2	4	2	5	6.53333	2.36667	32.1667	0	0	2	2	2	2	1	1	1	0.65
4.02245	3	1	1	1	4	4	1	5	6.43333	2.03333	42.5333	1	1	2	2	2	1	1	1	1	4.1
4.37842	3	2	1	1	4	3	1	5	6.76667	1.03333	46.5	3	0	2	1	2	1	1	1	1	0.07
4.73713	3	1	1	1	3	4	2	5	7.73333	3.26667	49.9333	0	0	2	2	2	2	2	1	1	93.09
5.0575	4	2	2	1	3	3	1	5	30.2667	17.7667	31.2667	0	0	2	2	2	2	3	1	1	1000
5.48467	4	2	1	1	4	4	2	5	6.06667	1.23333	60.6667	0	0	2	1	1	1	1	1	1	7.32
4.89595	3	1	2	1	4	3	1	5	9.63333	3.5	49.7	0	0	2	2	2	2	3	1	1	254.18
4.89047	3	2	1	1	4	4	4	5	6	1.86667	53.5	0	0	2	2	2	2	2	1	1	73.92
5	4	1	3	1	4	3	2	5	8.13333	3.06667	52.7333	0	0	2	1	2	2	3	1	1	121.74
5.56681	4	1	2	1	4	4	2	5	6.4	1.76667	61.3333	0	0	2	2	2	1	3	1	1	104.82
5.08762	4	1	1	2	4	4	1	5	9.4	0.933333	52.5	0	0	2	1	2	2	2	1	1	12.67
4.17306	3	1	3	1	3	1	1	4	6.2	1.63333	44.5667	0	0	2	2	2	2	2	1	1	65.85
4.91238	3	2	3	1	2	2	2	5	8.63333	2.36667	51.1333	2	0	2	1	2	1	1	1	1	9.78
4.07174	3	1	1	1	4	4	5	5	7.23333	2.86667	42.3	0	0	2	2	2	1	3	1	1	307.07
3.00383	2	2	3	1	4	3	2	5	15.8333	12.1	20.3	3	0	2	2	2	2	2	1	1	94.01
3.23658	2	1	3	1	4	4	1	5	6.86667	1.06667	32.5	0	0	2	2	2	2	3	1	1	107.21
3.55969	2	2	1	1	4	4	2	5	7.46667	2.53333	35.8333	3	0	2	2	2	1	3	1	1	183.65
2.92716	1	2	2	1	4	4	1	5	7.16667	2.3	28.4333	0	0	2	2	2	2	2	1	1	99.36
3.81161	2	1	3	1	4	4	2	5	6.26667	2.26667	40.1	0	0	2	1	2	2	3	1	1	151.87
3.80613	2	1	3	1	4	5	1	5	8.73333	3.26667	37.5667	0	0	2	2	2	2	2	1	1	45.63
5.73384	4	1	1	1	4	5	2	3	2.66667		67.1	0	0	2	2	2	1	2	1	1	13.17
4.54272	3	1	3	1	3	3	2	5	7.8	2.1	47.4667	0	0	2	2	2	2	2	1	1	49.86
4.6851	3	2	1	2	3	3	1	5	12	1.43333	45	3	0	2	2	2	2	1	1	1	0.05
3.5241	2	2	3	1	4	4	4	5	8.46667	1.03333	34.4	0	0	2	2	1	1	1	1	1	3.27
3.55148	2	2	3	1	4	4	2	5	5.3	1.13333	37.9	0	0	2	2	2	2	2	1	1	20.93
4.47426	3	1	3	1	4	4	2	5	13.0333	5.13333	41.4	0	0	2	2	2	2	1	1	1	0.23
4.0115	3	1	3	1	4	4	1	5	7.23333	3.23333	41.5667	.	0	2	1	2	1	2	1	1	90.07
3.6966	2	1	2	1	4	4	3	4	6.13333	2.96667	38.8333	0	0	2	2	2	2	1	1	1	1.24
4.20044	3	2	1	1	3	1	1	5	13.7	7.4	37.4	2	0	1	2	2	2	3	1	1	147.59
3.86364	2	2	2	1	3	3	1	5	6.63333	2.5	40.4	0	0	2	2	2	2	3	1	1	531.74
3.19825	2	1	1	1	4	4	1	5	6.6	2.03333	32.3	2	0	2	2	2	2	2	1	1	14.52
5.40252	4	1	1	1	4	4	2	5	6.83333	1.36667	58.9	0	0	2	2	2	2	1	1	1	2.23
5.51752	4	1	3	1	4	4	2	4	5.16667	2.56667	61.9667	0	0	2	2	2	2	1	1	1	0.18
5.19989	4	1	3	1	4	4	2	5	17.4333	10.4667	45.8333	0	0	2	2	2	2	3	1	1	231.28
2.78204	1	2	3	1	4	4	1	5	7.3	3.26667	26.5333	0	0	2	2	2	2	1	1	1	1.66
3.58708	2	2	3	1	4	4	2	5	6.06667	2	37.5667	0	0	2	2	2	2	2	1	1	56.91
5.65444	4	2	3	1	3	3	2	5	6.9	2.73333	61.9	0	0	2	2	2	1	2	1	1	11.74
3.5241	2	1	2	1	4	4	2	5	6.53333	2.46667	36.3333	2	0	2	2	2	2	2	1	1	52.52
3.66648	2	1	3	1	4	4	3	5	6.06667	1	38.5667	0	0	2	1	2	1	1	1	1	0.05
3.23932	2	1	3	1	4	4	2	5	6.2	2.13333	33.2	2	0	2	2	2	2	1	1	1	1.71
4.56736	3	1	1	1	1	1	1	3	2.2		53.4	2	0	2	2	2	1	2	1	1	26.74
4.44962	3	1	1	1	4	4	4	5	10.6	6	42.5667	0	0	2	2	2	2	3	1	1	185.73
5.24096	4	2	1	1	4	4	1	5	6.03333	1.6	57.7333	0	0	2	2	2	1	1	1	1	7.63
5.52848	4	1	1	1	2	1	2	5	33.9333	4.5	33.3667	2	0	2	2	2	1	2	1	1	79.18
3.30504	2	2	3	1	4	4	2	5	6.8	3.2	33.4333	0	0	2	2	2	2	2	1	1	18.29
2.85323	1	2	2	1	4	4	2	5	7.6	1.63333	27.1	0	0	2	2	2	1	3	1	1	137.92
4.49617	3	1	2	1	4	3	1	5	8.06667	2.13333	46.6	0	0	2	2	2	1	2	1	1	33.31
4.83571	3	1	2	1	3	2	2	5	6.9	2.73333	51.9333	0	0	2	2	2	2	1	1	1	3.75
5.24644	4	1	2	1	4	4	1	5	16.4	9.06667	47.4	0	0	2	2	2	2	2	1	1	54.85
5.64622	4	1	1	2	4	5	1	5	8.73333	3.03333	59.9667	0	0	2	1	2	1	2	1	1	25.75
4.5345	3	2	1	1	4	4	1	5	9.4	2.73333	45.7667	0	0	2	2	2	2	2	1	1	44.99
3.95947	2	2	1	1	4	3	1	5	7.56667	3.1	40.6	0	0	2	1	2	2	3	1	1	241.94
4.21139	3	1	3	1	4	4	2	5	6.16667	2.06667	45.1	2	0	2	2	1	1	1	1	1	1.31
3.43373	2	1	3	1	4	4	2	5	8	2.9	33.8	3	0	2	2	2	2	3	1	1	250.67
5.50657	4	1	1	1	4	4	2	5	6.76667	1.9	60.2333	0	0	2	2	3	2	1	1	1	7.27
3.80613	2	1	3	1	4	4	1	5	8.53333	3.06667	37.7667	1	1	2	1	2	2	1	1	1	0.63
5.36418	4	2	2	2	4	3	1	5	11.1	4.9	53.6333	0	0	2	2	2	2	3	1	1	101.52
5.33406	4	1	2	1	4	2	2	5	6.73333	1.13333	58.1667	0	0	2	2	2	2	2	1	1	18.71
5.28478	4	2	1	1	4	5	1	5	11.1667	4.96667	53.1333	3	0	2	2	2	2	2	1	1	85.99
5.27108	4	2	3	1	4	4	2	5	6.93333	2.8	57.2	0	0	2	2	2	1	1	1	1	3.79
5.23549	4	2	1	1	4	4	1	5	7.43333	2.36667	56.0667	1	1	2	2	2	2	2	1	1	80.17
5.7092	4	1	3	1	4	4	2	5	6.8	1.83333	62.6667	3	0	2	1	2	2	1	1	1	0.29
4.36473	3	2	1	1	3	4	1	5	6.36667	2.1	46.7667	3	0	2	2	2	2	2	1	1	11.86
5.43538	4	1	2	1	3	3	1	5	7.2	3.1	58.9667	0	0	2	2	2	1	2	1	1	10.74
5.1506	4	2	3	1	4	4	2	5	8	2.23333	54.6667	0	0	1	2	2	2	2	1	1	17.72
4.33461	3	2	3	1	4	4	1	5	7.5	2.4	45.2333	0	0	2	1	1	1	3	1	1	247.86
3.46659	2	1	3	1	4	4	2	5	6.3	2.16667	35.9	0	0	2	2	2	2	3	1	1	699.27
5.06846	4	1	1	2	4	3	2	5	7.13333	2.86667	54.5667	0	0	2	1	2	2	2	1	1	13.15
2.92169	1	2	1	1	3	1	1	5	12.0333	7.2	23.5	3	0	2	2	2	1	2	1	1	31.65
3.99781	2	2	1	2	2	1	1	3	6.33333		42.3	1	0	1	2	2	2	2	1	1	24.12
3.40361	2	2	1	1	4	1	1	5	6.1	2.06667	35.3	2	0	2	2	2	2	2	1	1	25.08
5.29025	4	2	3	1	4	4	2	5	11.4667	6.73333	52.8667	0	0	2	1	2	2	3	1	1	207.57
3.70756	2	1	1	1	3	4	2	5	6.93333	2.6	38.1667	3	0	2	1	2	2	1	1	1	1
3.26123	2	1	3	1	4	4	2	5	7.46667	3.06667	32.2	0	0	2	2	2	2	2	1	1	18.98
4.88773	3	2	1	1	4	4	2	4	8.86667	6.76667	50.6	0	0	2	2	2	1	1	1	1	9.2
3.71577	2	1	1	1	4	3	1	5	6.83333	2.63333	38.4	0	0	2	2	2	2	2	1	1	20.16
3.023	2	1	1	2	3	4	1	5	7.2	3.1	29.5667	0	0	2	2	2	2	3	1	1	123.16
4.34283	3	2	3	1	4	4	2	5	9.16667	3.86667	43.6667	1	0	2	2	2	2	2	1	1	26.07
4.06079	3	2	3	1	2	4	2	5	11.5333	6.3	37.8667	0	0	2	2	2	1	1	1	1	3.8
2.73823	1	2	1	2	4	4	1	5	7.7	3.26667	25.6	0	0	2	2	2	1	2	1	1	23.96
4.15936	3	1	2	1	3	2	2	5	9.76667	3.93333	40.8333	0	0	2	2	2	2	1	1	1	1.19
4.00602	3	1	1	1	4	4	2	5	10.6333	1.13333	38.1	.	0	2	2	2	1	2	1	1	46.63
3.88828	2	1	1	1	4	4	2	5	8.26667	3.5	39.0333	2	0	2	1	2	2	1	1	1	0.06
4.70153	3	1	3	1	4	2	1	5	10.2333	2.53333	46.9667	0	0	2	2	2	2	3	1	1	191.99
3.546	2	2	2	1	4	4	1	5	6.43333	2.3	36.7	4	0	2	2	2	1	3	1	1	130.23
4.59748	3	1	1	1	4	4	1	5	7.1	2.7	48.8667	0	0	2	1	2	2	1	1	1	0.67
3.73494	2	2	3	1	4	4	2	5	9.26667	4.3	36.1667	0	0	2	2	2	2	3	1	1	1000
4.5701	3	2	2	2	4	4	1	5	8.83333	2.96667	46.7	0	0	2	2	2	2	2	1	1	14.13
3.23658	2	2	1	1	4	4	4	5	6.46667	2.06667	32.9	4	0	2	1	2	1	3	1	1	202.04
4.83844	3	1	3	1	4	4	2	5	7.03333	2.96667	51.8333	0	0	2	1	2	2	2	1	1	99.86
4.35926	3	2	3	1	4	3	1	5	6.93333	2.33333	46.1	0	0	2	2	2	2	2	1	1	47.51
4.92333	3	2	3	1	4	4	4	5	6.8	1.73333	53.1	0	0	2	2	2	2	1	1	1	8.07
3.83625	2	2	1	1	4	4	2	4	32.1333	29.3333	14.5333	3	0	2	2	2	1	2	1	1	10.71
4.21413	3	2	1	2	3	4	3	5	17.2667	2.33333	33.9667	0	0	2	1	2	2	1	1	1	2.83
3.16539	2	1	1	1	4	4	2	5	7	2.16667	31.5	0	0	2	2	2	2	3	1	1	133.46
5.60515	4	1	3	2	4	2	2	5	13.8333	4.8	54.3667	0	0	2	1	2	1	1	1	1	2.83
5.24918	4	2	2	2	3	5	2	4	10.8	6.03333	53.1	0	0	2	3	2	2	2	1	1	24.23
4.58927	3	1	3	2	4	4	2	5	7.53333	2.46667	48.3	4	0	2	2	2	2	2	1	1	21.3
4.50712	3	2	2	1	4	4	1	5	10.7333	3.53333	44.1	0	0	2	2	2	2	2	1	1	56.06
4.9644	3	2	1	1	4	2	1	5	7.4	3	53	0	0	2	2	2	2	3	1	1	181.25
3.84995	2	2	1	1	4	4	2	5	10.1	3.96667	36.7333	4	0	2	2	2	2	1	1	1	0
4.11829	3	2	1	2	2	1	1	5	6.46667	1.43333	43.6333	3	0	1	2	2	2	1	1	1	4.7
4.45783	3	1	1	1	2	3	1	3	7.8		46.4333	0	0	2	2	2	2	3	1	1	174.7
2.8724	1	2	3	2	3	3	1	5	7.16667	2.33333	27.7667	0	0	2	2	2	1	3	1	1	250.27
3.55148	2	1	1	2	4	3	2	5	6.66667	1.86667	36.5333	0	0	2	1	2	2	1	1	1	3.81
5.04107	4	2	1	1	4	3	2	5	7.1	2.3	54.2333	0	0	2	2	2	2	2	1	1	11.15
4.00055	3	2	2	1	3	4	1	5	14.8333	10.1333	33.8333	0	0	2	2	2	1	3	1	1	129.39
4.26342	3	1	3	1	4	4	4	5	8.46667	2.26667	43.4	0	0	2	2	2	2	3	1	1	948.21
3.93483	2	2	3	1	4	4	2	5	12.0333	1.93333	35.8333	0	0	2	2	1	2	2	1	1	47.77
3.10241	2	2	3	2	4	1	1	3	2.46667		35.3	2	0	2	2	2	2	2	1	1	23.84
2.97097	1	1	3	1	4	4	1	5	7.2	2.1	28.9333	0	0	2	2	2	2	1	1	1	6.83
2.8724	1	2	1	1	4	4	2	5	9	4.6	25.9667	0	0	2	2	2	2	3	1	1	593.58
4.21413	3	1	1	1	2	1	1	5	8.23333	2.06667	43.0333	0	0	2	2	2	1	3	1	1	620.33
4.35652	3	2	1	1	4	3	1	5	6.23333	0.933333	46.7667	0	0	2	2	2	1	1	1	1	3.29
3.93209	2	1	3	1	4	3	2	5	10.1	3.3	37.7667	0	0	1	2	2	2	1	1	1	0
4.48795	3	2	1	1	2	2	1	5	18.1	11.3667	36.5	0	0	2	2	2	2	2	1	1	72.88
3.28587	2	1	3	1	4	3	2	5	6.43333	2.2	33.5	0	0	2	2	2	1	3	1	1	109.81
4.46878	3	2	3	1	4	4	1	5	6.3	1.8	48.0667	0	0	2	2	2	2	1	1	1	1.47
4.84666	3	1	2	1	4	3	2	5	7.66667	2.33333	51.3333	0	0	2	2	2	2	1	1	1	6.89
3.54326	2	2	3	1	4	3	2	5	6.53333	2	36.5667	0	0	2	2	2	2	2	1	1	61.26
3.43647	2	2	2	1	4	4	2	5	6.5	1.33333	35.3	0	0	2	2	2	2	2	1	1	38.45
4.88499	3	2	1	2	4	1	1	4	25.2	14.7333	34.2333	3	0	2	2	2	2	1	1	1	0
3.32421	2	1	3	1	4	4	2	5	6.73333	2.53333	33.7	2	0	2	2	2	1	3	1	1	328.29
3.22837	2	2	3	1	4	4	2	5	6.96667	2.1	32.3333	1	1	2	1	2	2	3	1	1	666.34
3.21194	2	1	1	2	3	2	2	5	7.9	3	31.1667	0	0	2	1	2	2	2	1	1	69.36
4.56188	3	1	2	1	4	4	3	5	6.4	2.3	49.1	0	0	2	2	2	1	3	1	1	105.34
3.43647	2	1	3	1	4	4	3	5	7.33333	1.56667	34.4667	0	0	2	2	2	2	1	1	1	0.44
5.3724	4	2	2	1	4	2	2	3	2.36667		63	0	0	2	1	2	2	1	1	1	3.36
5.24918	4	2	2	1	4	5	1	5	7.76667	3.26667	56.1	0	0	2	2	2	2	2	1	1	70.43
4.84392	3	1	1	1	4	4	2	5	6.4	2.26667	52.5333	0	0	2	2	2	2	2	1	1	14.13
4.63855	3	2	1	1	4	4	1	5	7.46667	3.03333	48.9667	0	0	2	2	2	2	1	1	1	5.37
4.60022	3	1	1	1	4	4	5	5	8.33333	2.3	47.6333	0	0	2	2	2	1	2	1	1	63.12
3.6966	2	1	1	2	4	2	1	5	6.26667	1.9	38.7	0	0	2	2	2	2	1	1	1	0.07
5.44633	4	1	3	2	3	3	1	3	14.3667		51.9	2	0	2	2	2	2	1	1	1	0.14
3.64184	2	2	1	1	4	4	2	5	6.1	2.06667	38.2	3	0	2	2	2	1	3	1	1	219.32
4.53724	3	1	2	1	4	4	1	5	8.23333	1.83333	46.9333	0	0	1	2	2	2	1	1	1	0.31
4.98905	3	2	1	1	4	3	5	5	9.16667	2.56667	51.5333	0	0	2	2	2	2	3	1	1	128.57
3.17908	2	1	3	2	4	4	1	5	6.1	1.86667	32.5667	0	0	2	2	2	1	2	1	1	12.66
4.79463	3	2	1	2	4	3	1	5	8.2	2.16667	50.1	0	0	2	2	2	2	3	1	1	162.96
3.87733	2	2	1	1	4	4	4	5	6.33333	2.06667	40.8333	0	0	2	1	2	2	1	1	1	8.57
4.64403	3	2	3	1	4	4	2	5	7	3.06667	48.7333	0	0	2	2	2	2	3	1	1	135.3
3.7897	2	2	3	1	4	3	2	5	7.23333	2.1	38.8667	3	0	2	2	2	2	3	1	1	323.19
4.27437	3	1	3	1	4	4	2	5	6.66667	2.63333	45.3333	3	0	2	2	2	2	2	1	1	71.36
5.38883	4	2	3	1	4	4	2	5	6.26667	2.03333	59.3	0	0	2	2	2	2	2	1	1	86.35
3.38992	2	1	1	1	4	4	2	5	6.93333	2.4	34.3	0	0	2	2	2	2	2	1	1	77.75
4.55093	3	1	3	1	4	4	1	5	6.73333	2.16667	48.6333	0	0	2	2	2	1	3	1	1	236.6
5.46002	4	2	3	2	4	4	3	5	6.8	2.33333	59.5	0	0	2	2	1	1	2	1	1	31.1
5.77492	4	1	1	1	4	4	2	5	7.63333	2.33333	62.6333	0	0	2	1	2	2	1	1	1	2.04
2.60679	1	1	2	1	4	4	1	5	6.6	1.86667	25.0667	0	0	2	2	2	2	3	1	1	276.65
4.53998	3	2	3	1	4	4	2	5	7.4	2.6	47.8333	0	0	2	2	2	2	2	1	1	66.15
3.45564	2	1	3	1	4	2	1	5	7.1	1.2	34.9667	0	0	2	1	2	2	1	1	1	9.15
3.24206	2	1	2	2	4	3	1	5	7.1	2.8	32.3333	0	0	2	1	2	1	3	1	1	205.98
4.36473	3	2	1	2	4	4	2	4	17.0667	12.8667	36.0333	0	0	2	2	2	2	3	1	1	186.43
5.36418	4	1	3	1	4	3	1	5	6.83333	1.63333	58.3	0	0	2	2	2	2	1	1	1	0
3.56791	2	2	1	1	4	4	2	5	6.1	2.1	37.3	0	0	2	2	2	2	2	1	1	11.21
4.74808	3	2	1	1	4	4	2	5	8.6	3.5	49.1667	0	0	2	2	2	1	2	1	1	99.79
5.30668	4	2	3	1	4	5	1	5	6.66667	2.5	57.9	0	0	2	2	2	2	1	1	1	3.11
3.80066	2	1	1	1	4	4	2	5	6.76667	1.96667	39.4667	0	0	2	2	2	2	1	1	1	1.01
4.41402	3	1	1	1	4	4	1	5	7.06667	2.66667	46.6333	0	0	2	1	2	2	1	1	1	2.5
3.38992	2	2	3	1	3	4	2	5	6.5	2.13333	34.7667	0	0	2	2	2	2	3	1	1	467.95
3.96495	2	2	3	1	4	3	2	5	6.13333	2.1	42.1	0	0	2	2	2	2	1	1	1	0.43
5.63801	4	2	2	1	4	4	2	5	6.2	2.1	62.4	0	0	2	2	2	1	3	1	1	114.63
3.83899	2	1	3	1	4	4	1	5	6.06667	2.03333	40.6333	3	0	2	2	2	2	2	1	1	18.08
4.88773	3	2	1	1	4	4	2	5	6.16667	1.3	53.3	0	0	2	2	2	2	1	1	1	0.03
4.1621	3	1	2	1	3	3	1	5	6.26667	3.1	44.3667	0	0	2	2	2	2	3	1	1	1000
3.75137	2	1	1	2	2	2	1	5	9.06667	4.86667	36.5667	2	0	2	2	2	2	2	1	1	94.79
5.20811	4	1	1	2	4	4	2	5	6.1	1.66667	57.2667	0	0	2	1	2	2	1	1	1	4.23
2.62596	1	2	3	1	4	4	2	5	7.3	2.43333	24.6333	0	0	2	2	2	2	2	1	1	57.25
4.33735	3	2	3	1	4	3	2	5	6.53333	2.06667	46.2333	0	0	2	1	2	1	3	1	1	301.86
4.98083	3	1	3	1	4	4	2	5	7.26667	2.46667	53.3333	0	0	2	2	2	1	2	1	1	18.52
2.97371	1	1	1	1	4	4	4	5	6.4	2.23333	29.7667	0	0	2	2	2	1	2	1	1	45.88
3.57338	2	2	1	1	4	4	2	5	6.96667	2.83333	36.5	0	0	2	1	2	2	1	1	1	4.59
3.04765	2	1	1	2	3	2	5	5	6.2	1.9	30.8667	3	0	2	2	2	2	3	1	1	1000
4.0471	3	1	1	1	4	4	1	5	8.56667	2.1	40.6667	0	0	2	2	2	2	1	1	1	3.85
3.04491	2	2	3	1	2	1	2	5	6	1.86667	31.0333	0	0	2	1	2	1	2	1	1	91.72
5.52848	4	1	2	1	4	3	2	5	6.13333	2.03333	61.1	4	0	2	1	2	2	1	1	1	0.17
4.67963	3	1	3	1	4	4	4	5	6.26667	2.23333	50.7	0	0	2	1	2	2	2	1	1	23.73
3.9759	2	1	3	1	4	4	2	5	9.8	4.03333	38.5667	2	0	2	1	2	2	3	1	1	1000
3.20099	2	2	3	2	3	4	2	5	6.4	1.36667	32.5333	0	0	2	2	2	2	3	1	1	141.33
3.87185	2	1	3	1	4	3	1	5	7.63333	3	39.4333	3	0	2	2	2	1	1	1	1	2.2
2.93538	1	1	3	2	4	3	2	4	4.86667	2.8	30.8333	0	0	2	2	2	1	3	1	1	179.61
4.55093	3	1	1	1	4	3	5	5	10.5333	3	44.8333	0	0	2	2	2	1	3	1	1	117.4
2.93264	1	1	2	2	3	4	1	5	9.3	1.63333	26.3667	0	0	2	2	2	2	3	1	1	318.89
3.95126	2	1	1	1	4	3	3	5	8.16667	3.56667	39.9	0	0	2	2	2	2	2	1	1	12.33
5.21358	4	2	1	1	4	3	1	5	8.46667	1.3	54.9667	0	0	2	1	2	1	1	1	1	3.27
4.89047	3	1	1	1	4	5	1	5	13.8	1.13333	45.7	0	0	2	2	2	2	1	1	1	0.97
4.18675	3	2	1	1	4	2	1	5	6.2	2.03333	44.7333	0	0	2	2	2	1	1	1	1	4.05
5.20811	4	1	3	1	4	4	2	4	6.3	4.5	56.8333	0	0	2	2	2	2	2	1	1	62.66
5.80778	4	1	2	1	4	3	1	5	6.43333	2.23333	64.2333	1	0	2	1	2	1	2	1	1	28.38
3.13527	2	2	1	2	3	2	1	5	6.9	2.26667	31.2333	0	0	2	2	2	2	3	1	1	190
3.57338	2	1	3	2	4	3	2	5	7.06667	2.46667	36.4	0	0	2	2	2	2	1	1	1	0.41
5.80504	4	2	2	1	4	3	1	5	6.13333	1.13333	64.5	.	0	2	2	2	2	3	1	1	157.53
5.68182	4	2	3	1	4	4	2	5	17.2	10.7333	51.9333	0	0	2	1	2	2	2	1	1	54.46
3.84173	2	1	3	1	4	4	3	5	6.26667	2	40.4333	0	0	2	2	2	2	2	1	1	20.23
3.95126	2	2	2	1	3	4	1	5	6.06667	0.933333	42.0333	0	0	2	2	2	2	2	1	1	52.33
4.76999	3	2	3	1	4	4	1	5	7.76667	1.06667	50.2333	0	0	2	2	2	2	3	1	1	238.27
3.3379	2	2	1	2	2	4	2	5	11.2667	4.93333	29.3333	0	0	2	2	2	2	3	1	1	450.86
3.75411	2	2	3	1	4	4	2	5	9.9	2.96667	35.7667	0	0	2	2	2	2	1	1	1	6.69
4.22234	3	1	2	2	4	3	5	5	9.73333	3.66667	41.6333	3	0	2	2	2	2	2	1	1	71.98
4.50438	3	2	3	1	4	4	1	5	6.3	2.1	48.5333	0	0	2	2	2	2	1	1	1	0.54
3.48028	2	2	2	1	4	2	2	5	6.23333	1.93333	36.1	0	0	2	2	2	1	1	1	1	5.19
4.44414	3	2	1	1	3	3	5	5	7.63333	2.73333	46.2667	0	0	2	2	2	2	2	1	1	46.92
3.93209	2	1	3	1	4	5	1	5	9.33333	1.16667	38.5	0	0	2	2	2	2	2	1	1	86.22
5.56407	4	2	2	1	4	4	2	5	8.43333	3.23333	59.2667	0	0	2	2	2	2	1	1	1	1.08
2.81216	1	1	3	1	4	1	2	5	7.93333	2.86667	26.2333	3	0	2	2	2	2	3	1	1	1000
3.546	2	1	3	1	4	4	4	5	6.2	2.06667	36.9333	0	0	2	2	2	2	1	1	1	1.53
5.26287	4	2	3	2	4	3	1	5	15	3.3	49.0333	0	0	2	1	1	2	2	1	1	22.08
4.35926	3	2	1	2	1	1	2	4	13.3	7.2	35.4	2	0	2	2	1	2	1	1	1	0.04
3.90745	2	2	1	1	4	2	2	5	6.9	2.26667	40.6333	3	0	2	2	2	2	1	1	1	0
4.97262	3	2	3	1	3	5	4	4	11.9667	8.16667	48.5667	2	0	2	2	2	2	3	1	1	105.61
4.45235	3	2	1	2	4	4	2	5	6.9	2.1	47.2667	0	0	2	2	2	2	2	1	1	13.86
4.45509	3	1	2	1	4	4	2	5	14.9667	10.8667	39.2333	0	0	2	2	2	2	1	1	1	6.34
5.33954	4	2	3	1	4	4	5	5	6.56667	2.53333	58.4	0	0	2	1	2	2	2	1	1	12.59
3.22289	2	1	3	1	3	5	1	5	21.1667	7.6	18.0333	0	0	2	2	2	2	2	1	1	62.1
3.27218	2	1	3	1	4	3	1	5	12.1667	5.13333	27.6333	0	0	2	2	2	2	2	1	1	96.4
4.6057	3	2	1	1	3	2	1	5	6.93333	2.76667	49.1	0	0	2	2	2	2	3	1	1	116.22
3.4529	2	2	2	2	4	4	2	2			42.0333	0	0	2	2	2	2	2	1	1	30.61
3.00383	2	1	2	2	2	2	1	4	25.6	22.0333	10.9	0	0	2	2	2	2	2	1	1	11.05
5.26835	4	2	1	2	4	3	1	5	8.6	1.9	55.5333	4	0	2	1	2	2	1	1	1	0.49
2.83133	1	1	3	1	3	3	1	5	6.06667	1.63333	28.3667	0	0	2	2	2	2	2	1	1	25.33
5.60241	4	2	2	2	4	4	5	5	11.9667	6.16667	56.2333	3	0	2	1	2	2	2	1	1	10.4
4.49343	3	1	1	1	3	4	1	5	10.5	2.8	44.2	0	0	2	2	2	2	1	1	1	9.7
3.85268	2	2	1	1	4	4	5	5	8.5	2.23333	38.3333	0	0	2	1	2	2	1	1	1	2.85
3.70756	2	1	3	1	3	1	1	5	6.4	2.1	38.7	4	0	2	2	2	2	2	1	1	85.18
3.93757	2	1	3	1	4	3	1	5	6.53333	2.2	41.3667	0	0	2	1	2	2	1	1	1	8.38
3.19003	2	2	1	2	4	4	2	5	6.76667	2.56667	32.0667	0	0	2	2	2	2	1	1	1	0.74
4.66594	3	1	2	2	4	4	2	5	7.66667	1.4	49.1	0	0	2	2	2	2	2	1	1	11.59
3.5241	2	2	2	1	4	4	4	5	7.26667	2.33333	35.6	0	0	2	2	2	2	1	1	1	9.49

## Sheet: Dictionary
Categories of age
1: <3 years
2: ≥3 & <4 years
3: ≥4 & <5 years
4: ≥5 years
Sex
1: Male
2: Female
Groups of BMI
1: 25-75%
2: <25%
3: >75%
Living area
1: urban
2: rural
Mother's education
1: No education
2: 1-4 years
3: 5-8 years
4: >8 years
Father's education
1: No education
2: 1-4 years
3: 5-8 years
4: >8 years
Groups of income
1: <1,000 BRL
2: 1,000 – 2,999 BRL
3: 3,000 – 4,999 BRL
4: >5,000 BRL
Number of vaccine doses
1: None
2: One dose
3: Two doses
4: Three doses
5: Four doses
Degree of family with HBV
1 = 1st (mother; father)
2 = 2nd (siblings; grandparents)
3 = 3rd or more (aunts; uncles; nieces; nephews; great-grandparents; cousins)
HBsAg positive mother
0: No
1: Yes
Toothbrush shared
1: Yes
2: No
Dental treatment
1: Yes
2: No
Surgery
1: Yes
2: No
Hospitalization
1: Yes
2: No
Categories of anti-HBs
1: <10 UI/L
2: 10-99 UI/L
3: ≥ 100 UI/L
HBsAg
0: Yes
1: No
Anti-HBc
0: Yes
1: No
